# Supplementary material for: Penalized logistic regression with low prevalence exposures beyond high dimensional settings
Source: PLoS One. 2019 May 20;14(5):e0217057. doi: 10.1371/journal.pone.0217057 (PMC6527211; doi:10.1371/journal.pone.0217057)
Supplement: S3 File — (R) [file pone.0217057.s003.R]

library(MASS); library(glmnet); library(logistf)
fit.lr <- fit.be <- fit.firth <- fit.firth.be <- fit.ridge <- fit.lasso <- list()
ridge.boot <- list()

for (b in 1:100) {
  print(b)
  set.seed(b)
  load(paste("simulation/b", b, ".RData", sep = ""))
  
  # Logistic regression
  fit.lr[[b]] <- glm(y ~ X, family = "binomial")

  # Logistic regression - backward elimination
  colnames(X) <- paste("X", 1:50, sep = "")
  fit.be.temp <- glm(as.formula(paste("y ~", paste("X", (1:50),"", sep = "", collapse = " + "))),
              data = data.frame(X), family = "binomial")
  fit.be[[b]] <- step(object = fit.be.temp, direction = "backward")

  # Firth
  cond <- TRUE
  index <- NULL
  while (cond) {
    X.temp <- X
    rankifremoved <- sapply(1:ncol(X.temp), function(x) qr(X.temp[, -x])$rank)
    index <- c(index, which(rankifremoved == max(rankifremoved)))
    X.temp <- X.temp[, -index]
    cond <- ncol(X.temp) > qr(X.temp)$rank
  }
  
  fit.firth[[b]] <- logistf(formula(paste("y ~", paste("X[, ", (1:50)[-index], "]", sep = "", collapse = " + "))), pl = FALSE)

  # Firth - backward elimination
  # needs the index from Firth (above)
  cond <- TRUE
  while (cond) {
    fit.firth.temp <- logistf(formula(paste("y ~", paste("X[, ", (1:50)[-index], "]", sep = "", collapse = " + "))), pl = FALSE)
    p.values <- (1 - pnorm(abs(fit.firth.temp$coefficients/sqrt(diag(fit.firth.temp$var)))))[-1]*2
    remove <- as.numeric(sub( x = sub(x = names(p.values)[which.max(p.values)], pattern = "X\\[, ", replacement = ""), pattern = "]", replacement = ""))
    index <- c(remove, index)
    cond <- any(!(p.values < 0.157))
  }

  fit.firth.be[[b]] <- logistf(formula(paste("y ~", paste("X[, ", (1:50)[ -index ], "]", sep = "", collapse = " + "))), pl = FALSE)

  # Ridge
  fit.ridge[[b]] <- cv.glmnet(x = X, y = y, family = "binomial", type = "auc", alpha = 0)
  
  coef.boot.all <- NULL
  for (i in 1:100) {
  index <- sample(x = 1:10000, size = 10000, replace = TRUE)
  fit.boot <- cv.glmnet(x = X[index, ], y = y[index], family = "binomial", type = "auc", alpha = 0)
  lamb.opt <- fit.boot$lambda.min
  coef.boot <- predict(fit.boot, s = lamb.opt, type = "coefficients")[-1]
  coef.boot.all <- rbind(coef.boot.all, as.numeric(coef.boot))
  }
  ridge.boot[[b]] <- coef.boot.all

  # Lasso
  fit.lasso[[b]] <- cv.glmnet(x = X, y = y, family = "binomial", type = "auc")
  
  # House keeping
  fit.lr[[b]]$qr <- fit.lr[[b]]$family <- fit.lr[[b]]$model <- NULL

  save(list = "fit.lr", file = "fit.lr.RData")
  save(list = "fit.be", file = "fit.be.RData")
  save(list = "fit.firth", file = "fit.firth.RData")
  save(list = "fit.firth.be", file = "fit.firth.be.RData")
  save(list = "fit.ridge", file = "fit.ridge.RData")
  save(list = "ridge.boot", file = "ridge.boot.RData")
  save(list = "fit.lasso", file = "fit.lasso.RData")
  
}
