# Supplementary material for: Penalized logistic regression with low prevalence exposures beyond high dimensional settings
Source: PLoS One. 2019 May 20;14(5):e0217057. doi: 10.1371/journal.pone.0217057 (PMC6527211; doi:10.1371/journal.pone.0217057)
Supplement: S5 File — (R) [file pone.0217057.s005.R]

library(glmnet)

n <- 10000
p <- n/200
beta <- c(-1, 1, -1, 1, -1)

prevalence.sim <- exp(seq(from = log(0.03), to = log(0.00005), length.out = p))
prevalence.sim <- round(prevalence.sim, 5)

rel.index <- round(seq(from = 1, to = p, length.out = p*0.10))

true.coef <- rep(0, 50)
true.coef[rel.index] <- beta

mod.names <- c("lr", "firth", "ridge","lasso", "gb")

mean.na <- function(x) { mean(x, na.rm = TRUE) }

##############################################
##### Load model fits
##############################################

load("fit.lr.RData")
load("fit.be.RData")
load("fit.firth.RData")
load("fit.firth.be.RData")
load("fit.ridge.RData")
load("ridge.boot.RData")
load("fit.lasso.RData")
load("fit.gb.RData")

##############################################
##### Prepare bias objects
##############################################

bias.lr <- NULL
for (i in 1:length(fit.lr)) {
  bias.lr <- rbind(bias.lr, fit.lr[[i]]$coefficients[-1] - true.coef)
}

bias.be <- NULL
for (i in 1:length(fit.be)) {
  coef.be <- rep(0, 50)
  coef.be[as.numeric(sub(pattern = "X", replacement = "", x = names(fit.be[[i]]$coefficients)[-1]))] <- 
    fit.be[[i]]$coefficients[-1]
  bias.be <- rbind(bias.be, coef.be - true.coef) 
}

bias.firth <- NULL
for (i in 1:length(fit.firth)) {
  coef.firth <- rep(0, 50)
  index <- as.numeric(sub(pattern = "\\]", replacement = "", x = sub(pattern = "X\\[, ", replacement = "", x = names(fit.firth[[i]]$coefficients)[-1])))
  coef.firth[index] <- fit.firth[[i]]$coefficients[-1]
  bias.firth <- rbind(bias.firth, coef.firth - true.coef)
}

bias.firth.be <- NULL
for (i in 1:length(fit.firth.be)) {
  coef.firth.be <- rep(0, 50)
  index <- as.numeric(sub(pattern = "\\]", replacement = "", x = sub(pattern = "X\\[, ", replacement = "", x = names(fit.firth.be[[i]]$coefficients)[-1])))
  coef.firth.be[index] <- fit.firth.be[[i]]$coefficients[-1]
  bias.firth.be <- rbind(bias.firth.be, coef.firth.be - true.coef)
}

bias.ridge <- NULL
for (i in 1:length(fit.ridge)) {
  lamb.opt <- fit.ridge[[i]]$lambda.min
  coef.ridge <- predict(fit.ridge[[i]], s = lamb.opt, type = "coefficients")[-1]
  coef.ridge <- as.numeric(coef.ridge)
  bias.ridge <- rbind(bias.ridge, coef.ridge - true.coef) 
}

bias.lasso <- NULL
for (i in 1:length(fit.lasso)) {
  lamb.opt <- fit.lasso[[i]]$lambda.min
  coef.lasso <- predict(fit.lasso[[i]], s = lamb.opt, type = "coefficients")[-1]
  coef.lasso <- as.numeric(coef.lasso)
  bias.lasso <- rbind(bias.lasso, coef.lasso - true.coef) 
}

bias.gb <- NULL
for (i in 1:length(fit.gb)) {
  bias.gb <- rbind(bias.gb, fit.gb[[i]]$beta.linear[which.min(fit.gb[[i]]$AIC), ] - true.coef)
}

bias.obj <- list(bias.lr, bias.firth, bias.ridge, bias.lasso, bias.gb)

##############################################
##### Prepare selection objects
##############################################

true.select <- abs(true.coef)
myfun <- function(x) { x + true.coef }
is.0 <- function(z) { mean(z == 0) }

# Correct positive/negative rate
tr <- NULL

## Backward elimination
coef.be <- t(apply(bias.be, 1, myfun))
tr <- rbind(tr, "be" = apply(coef.be, 2, is.0))

## Firth - BE
coef.firth.be <- t(apply(bias.firth.be, 1, myfun))
tr <- rbind(tr, "firth.be" = apply(coef.firth.be, 2, is.0))

## Ridge
coverage <- lapply(X = ridge.boot, FUN = function(y) { apply(y, 2, FUN = function(z) { quantile(z, probs = c(0.025, 0.975)) }) })
ridge.sel <- NULL
for (i in 1:100) {
  ridge.sel <- rbind(ridge.sel, apply(X = coverage[[i]], 2, function(z) { (sign(z[1]) == sign(z[2])) & sign(z[1]) != 0 }))
}
tr <- rbind(tr, "ridge" = apply(ridge.sel, 2, is.0))

## Lasso
coef.lasso <- t(apply(bias.lasso, 1, myfun))
tr <- rbind(tr, "lasso" = apply(coef.lasso, 2, is.0))

## Boosting
coef.gb <- t(apply(bias.gb, 1, myfun))
tr <- rbind(tr, "gb" = apply(coef.gb, 2, is.0))

# tr editing
colnames(tr) <- c("Irr.", "Rel.")[1:50 %in% rel.index + 1]
tr[, rel.index] <- 1 - tr[, rel.index]

##############################################
#### Tables
##############################################

###### Bias / MSE

bias.tab <- cbind(sapply(bias.obj, function(z) { mean(z[, rel.index], na.rm = TRUE) }),
                  sapply(bias.obj, function(z) { mean(z[, -rel.index], na.rm = TRUE) }))
bias.tab <- round(bias.tab, 3)
rownames(bias.tab) <- mod.names
bias.tab
mse.tab <- cbind(sapply(bias.obj, function(z) { mean(z[, rel.index] ^ 2, na.rm = TRUE) }),
                   sapply(bias.obj, function(z) { mean(z[, -rel.index] ^ 2, na.rm = TRUE) }))
mse.tab <- round(mse.tab, 3)
rownames(bias.tab) <- rownames(mse.tab) <- mod.names
rownames(mse.tab) <- mod.names
mse.tab

###### Selection

# selection rate of relevant variables
tr[, rel.index]

# selection rate of irrelevant variables
1 - round(cbind(apply(tr[, 2:10], 1, mean),
            apply(tr[, c(11:12, 14:20)], 1, mean),
            apply(tr[, c(21:25, 27:30)], 1, mean),
            apply(tr[, c(31:37, 39:40)], 1, mean),
            apply(tr[, c(41:49)], 1, mean.na)
), 2)

# true positive rate (sensitivity) / true negative rate (specificity)
round(cbind(apply(tr[, rel.index], 1, mean.na), apply(tr[, -rel.index], 1, mean.na)), 2)

##############################################
##### Figures
##############################################

##### Bias - scatterplot
par(mfrow = c(2, 2))

for (m in 1:length(mod.names)) {
  bias.obj.m <- bias.obj[[m]]
  plot(x = prevalence.sim,
     y = apply(bias.obj.m, 2, mean.na),
     log = "x", xaxt = "n",
     pch = c(1, 16)[abs(true.coef) + 1],
     las = 1, ylim = c(-2, 2),
     xlab = "Prevalence of risk factor (%)",
     ylab = "Mean bias",
     main = c("LR", "BE", "Firth", "Firth BE", "Lasso", "Boosting")[m]
)
  axis(side = 1, at = prevalence.sim[rel.index], labels = prevalence.sim[rel.index]*100)
  abline(h = 0)
  abline(h = c(-1, 1), col = "gray")
}
par(mfrow = c(1, 1))

##### Bias - boxplot

par(mfrow = c(3, 2))
n <- 33
mat <- matrix(c(rep(1, n), 0, rep(2, n),
                rep(3, n), 0, rep(4, n),
                rep(0, n/2 + 1), rep(5, n), rep(0, n/2 + 1)),
              byrow = TRUE, nrow = 3)
layout(mat = mat)

for (i in 5:1) {
  rel <- c(1, 13, 26, 38, 50)[i]
  irrel <- list(2:10, c(11:12, 14:20), c(21:25, 27:30), c(31:37, 39:40), c(41:49))[[i]]
  prev <- list("0.9% - 3%", "0.25% - 0.8%", "0.07% - 0.22%", "0.02% - 0.06%", "0.005% - 0.016%")[[i]]
  
  boxplot(as.numeric(bias.lr[, rel]), as.numeric(bias.lr[, irrel]),
          as.numeric(bias.firth[, rel]), as.numeric(bias.firth[, irrel]),
          as.numeric(bias.ridge[, rel]), as.numeric(bias.ridge[, irrel]),
          as.numeric(bias.lasso[, rel]), as.numeric(bias.lasso[, irrel]),
          as.numeric(bias.gb[, rel]), as.numeric(bias.gb[, irrel]),
          ylab = "Bias", main = paste("Prevalence \n", prev),
          ylim = c(-3, 3), las = 1, outline = TRUE, col = rep(c("gray", 2:6), each = 2), names = rep(c("rel.", "irr."), 5))
  abline(h = 0)
  axis(side = 1, tick = FALSE, at = seq(from = 1.5, to = 9.5, by = 2), labels = c("LR", "Firth", "Ridge", "Lasso", "Boosting"), line = 2)
}
dev.off()

##### MSE - scatterplot

### Selection rate

plot.new()
plot.window(xlim = range(prevalence.sim), ylim = c(0.001, 150), log = "xy");
axis(side = 1, at = prevalence.sim[rel.index], labels = prevalence.sim[rel.index]*100)
axis(side = 2, las = 1, at = c(0.005, 0.1, 10), label = c(0.005, 0.1, 10))
mtext(side = 1, text = "Prevalence (%)", line = 3)
mtext(side = 2, text = "Mean squared error", line = 3)

for (m in 1:length(mod.names)) {
  bias.obj.m <- bias.obj[[m]][, rel.index]
  for.y <- apply(bias.obj.m, 2, function(z) { mean(z ^ 2, na.rm = TRUE) } )
  for.y[for.y == 0] <- 0.005
  points(x = prevalence.sim[rel.index],
         y = for.y,
         type = "o", lwd = 2, pch = 17, cex = 1.5,
         col = (1:6)[m]
  )
}
legend(x = "topright", bty = "n", lty = 1, lwd = 2, col = 1:5, legend = c("LR", "Firth", "Ridge", "Lasso", "Boosting"))

### Nonselection rate

plot.new()
plot.window(xlim = range(prevalence.sim), ylim = c(0.001, 150), log = "xy");
axis(side = 1, at = prevalence.sim[rel.index], labels = prevalence.sim[rel.index]*100)
axis(side = 2, las = 1, at = c(0.005, 0.1, 10), label = c(0.005, 0.1, 10))
mtext(side = 1, text = "Prevalence (%)", line = 3)
mtext(side = 2, text = "Mean squared error", line = 3)

for (m in 1:length(mod.names)) {
  bias.obj.m <- cbind(apply(bias.obj[[m]][, c(2:10)], 1, mean.na),
                      apply(bias.obj[[m]][, c(11:12, 14:20)], 1, mean.na),
                      apply(bias.obj[[m]][, c(21:25, 27:30)], 1, mean.na),
                      apply(bias.obj[[m]][, c(31:37, 39:40)], 1, mean.na),
                      apply(bias.obj[[m]][, c(41:49)], 1, mean.na)
  )
  for.y <- apply(bias.obj.m, 2, function(z) { mean(z ^ 2, na.rm = TRUE) } )
  for.y[for.y == 0] <- 0.001
  points(x = prevalence.sim[c(6, 16, 25, 35, 45)],
         y = for.y,
         type = "o", lwd = 2, pch = 17, cex = 1.5,
         col = (1:6)[m]
  )
}
legend(x = "topright", bty = "n", lty = 1, lwd = 2, col = 1:5, legend = c("LR", "Firth", "Ridge", "Lasso", "Boosting"))

##### Correct selection rates

matplot(t(tr[c("be", "firth.be", "ridge", "lasso", "gb"), rel.index][, 5:1]),
        type = "o", lty = 1, lwd = 3, las = 1, col = 1:5, xaxt = "n", pch = 17,
        ylab = "Selection rate")
legend(x = "topleft", bty = "n", lty = 1, lwd = 3, col = 1:5, legend = c("LR", "Firth", "Ridge", "Lasso", "Boosting"))
axis(side = 1, at = 1:5, labels = c(0.005, 0.024, 0.115, 0.626, 3))
mtext(side = 1, line = 3, text = "Prevalence (%)")

matplot(1 - t(tr[c("be", "firth.be", "ridge", "lasso", "gb"), -rel.index][, 45:1]),
        type = "o", lty = 1, lwd = 3, las = 1, col = 1:5, xaxt = "n", ylim = c(0, 0.5), pch = 17,
        ylab = "Selection rate")
legend(x = "topleft", bty = "n", lty = 1, lwd = 3, col = 1:5, legend = c("LR", "Firth", "Ridge", "Lasso", "Boosting"))
axis(side = 1, at = seq(from = 1, to = 45, length.out = 5), labels = c(0.005, 0.024, 0.115, 0.626, 3))
mtext(side = 1, line = 3, text = "Prevalence (%)")
